# Supplementary material for: Simultaneous Mental Fatigue and Mental Workload Assessment With Wearable High-Density Diffuse Optical Tomography
Source: IEEE Trans Neural Syst Rehabil Eng. 2025 Mar 14;33:1242–51. doi: 10.1109/TNSRE.2025.3551676 (PMC12270415; doi:10.1109/TNSRE.2025.3551676)
Supplement: Supplementary Materials [file supp1-3551676.csv]

Participant	Fold	Accuracy	F1 Score	Best Parameters
1	1	0.884615385	0.884444444	{'criterion': 'gini', 'max_depth': 9, 'min_samples_leaf': 1, 'min_samples_split': 4, 'n_estimators': 200}
1	2	0.84	0.83974359	{'criterion': 'entropy', 'max_depth': 9, 'min_samples_leaf': 1, 'min_samples_split': 2, 'n_estimators': 200}
1	3	0.88	0.88	{'criterion': 'gini', 'max_depth': 5, 'min_samples_leaf': 1, 'min_samples_split': 2, 'n_estimators': 200}
1	4	0.92	0.919871795	{'criterion': 'entropy', 'max_depth': 9, 'min_samples_leaf': 1, 'min_samples_split': 2, 'n_estimators': 200}
1	5	0.72	0.702886248	{'criterion': 'gini', 'max_depth': 13, 'min_samples_leaf': 1, 'min_samples_split': 4, 'n_estimators': 50}
2	1	0.769230769	0.767857143	{'criterion': 'gini', 'max_depth': 13, 'min_samples_leaf': 1, 'min_samples_split': 4, 'n_estimators': 50}
2	2	0.8	0.8	{'criterion': 'entropy', 'max_depth': 9, 'min_samples_leaf': 1, 'min_samples_split': 4, 'n_estimators': 150}
2	3	0.76	0.756493506	{'criterion': 'gini', 'max_depth': 9, 'min_samples_leaf': 1, 'min_samples_split': 8, 'n_estimators': 50}
2	4	0.84	0.83974359	{'criterion': 'gini', 'max_depth': 5, 'min_samples_leaf': 1, 'min_samples_split': 8, 'n_estimators': 100}
2	5	0.64	0.64	{'criterion': 'gini', 'max_depth': 5, 'min_samples_leaf': 1, 'min_samples_split': 2, 'n_estimators': 150}
3	1	0.846153846	0.845238095	{'criterion': 'gini', 'max_depth': 11, 'min_samples_leaf': 2, 'min_samples_split': 6, 'n_estimators': 100}
3	2	0.92	0.918831169	{'criterion': 'entropy', 'max_depth': 9, 'min_samples_leaf': 4, 'min_samples_split': 8, 'n_estimators': 200}
3	3	0.84	0.83974359	{'criterion': 'entropy', 'max_depth': 9, 'min_samples_leaf': 1, 'min_samples_split': 4, 'n_estimators': 100}
3	4	0.76	0.759615385	{'criterion': 'gini', 'max_depth': 9, 'min_samples_leaf': 1, 'min_samples_split': 4, 'n_estimators': 200}
3	5	0.56	0.557165862	{'criterion': 'gini', 'max_depth': 5, 'min_samples_leaf': 1, 'min_samples_split': 2, 'n_estimators': 200}
4	1	0.961538462	0.961481481	{'criterion': 'entropy', 'max_depth': 9, 'min_samples_leaf': 4, 'min_samples_split': 8, 'n_estimators': 200}
4	2	1	1	{'criterion': 'gini', 'max_depth': 9, 'min_samples_leaf': 1, 'min_samples_split': 4, 'n_estimators': 200}
4	3	0.88	0.879227053	{'criterion': 'gini', 'max_depth': 5, 'min_samples_leaf': 1, 'min_samples_split': 2, 'n_estimators': 150}
4	4	1	1	{'criterion': 'gini', 'max_depth': 11, 'min_samples_leaf': 1, 'min_samples_split': 6, 'n_estimators': 100}
4	5	0.96	0.96	{'criterion': 'entropy', 'max_depth': 9, 'min_samples_leaf': 4, 'min_samples_split': 2, 'n_estimators': 50}
5	1	1	1	{'criterion': 'gini', 'max_depth': 13, 'min_samples_leaf': 2, 'min_samples_split': 2, 'n_estimators': 50}
5	2	1	1	{'criterion': 'gini', 'max_depth': 11, 'min_samples_leaf': 1, 'min_samples_split': 6, 'n_estimators': 100}
5	3	1	1	{'criterion': 'gini', 'max_depth': 5, 'min_samples_leaf': 1, 'min_samples_split': 2, 'n_estimators': 150}
5	4	1	1	{'criterion': 'entropy', 'max_depth': 9, 'min_samples_leaf': 1, 'min_samples_split': 2, 'n_estimators': 200}
5	5	0.966666667	0.966629588	{'criterion': 'entropy', 'max_depth': 11, 'min_samples_leaf': 2, 'min_samples_split': 6, 'n_estimators': 200}
6	1	0.967741935	0.967741935	{'criterion': 'gini', 'max_depth': 13, 'min_samples_leaf': 1, 'min_samples_split': 4, 'n_estimators': 50}
6	2	0.935483871	0.935416667	{'criterion': 'gini', 'max_depth': 9, 'min_samples_leaf': 2, 'min_samples_split': 4, 'n_estimators': 100}
6	3	1	1	{'criterion': 'gini', 'max_depth': 9, 'min_samples_leaf': 1, 'min_samples_split': 4, 'n_estimators': 200}
6	4	0.966666667	0.966629588	{'criterion': 'gini', 'max_depth': 9, 'min_samples_leaf': 1, 'min_samples_split': 4, 'n_estimators': 200}
6	5	1	1	{'criterion': 'gini', 'max_depth': 9, 'min_samples_leaf': 1, 'min_samples_split': 4, 'n_estimators': 200}
7	1	1	1	{'criterion': 'gini', 'max_depth': 9, 'min_samples_leaf': 1, 'min_samples_split': 4, 'n_estimators': 200}
7	2	0.96875	0.968719453	{'criterion': 'entropy', 'max_depth': 9, 'min_samples_leaf': 1, 'min_samples_split': 2, 'n_estimators': 200}
7	3	1	1	{'criterion': 'entropy', 'max_depth': 11, 'min_samples_leaf': 2, 'min_samples_split': 6, 'n_estimators': 200}
7	4	0.967741935	0.967607106	{'criterion': 'gini', 'max_depth': 13, 'min_samples_leaf': 1, 'min_samples_split': 4, 'n_estimators': 50}
7	5	1	1	{'criterion': 'gini', 'max_depth': 9, 'min_samples_leaf': 1, 'min_samples_split': 4, 'n_estimators': 200}
8	1	0.769230769	0.763636364	{'criterion': 'gini', 'max_depth': 9, 'min_samples_leaf': 1, 'min_samples_split': 4, 'n_estimators': 200}
8	2	0.84	0.837662338	{'criterion': 'gini', 'max_depth': 5, 'min_samples_leaf': 1, 'min_samples_split': 8, 'n_estimators': 150}
8	3	0.76	0.75	{'criterion': 'entropy', 'max_depth': 5, 'min_samples_leaf': 1, 'min_samples_split': 6, 'n_estimators': 50}
8	4	0.92	0.918831169	{'criterion': 'entropy', 'max_depth': 11, 'min_samples_leaf': 2, 'min_samples_split': 8, 'n_estimators': 50}
8	5	0.76	0.756493506	{'criterion': 'gini', 'max_depth': 5, 'min_samples_leaf': 1, 'min_samples_split': 2, 'n_estimators': 200}
9	1	0.965517241	0.965352449	{'criterion': 'entropy', 'max_depth': 9, 'min_samples_leaf': 1, 'min_samples_split': 2, 'n_estimators': 200}
9	2	1	1	{'criterion': 'entropy', 'max_depth': 9, 'min_samples_leaf': 1, 'min_samples_split': 2, 'n_estimators': 200}
9	3	1	1	{'criterion': 'gini', 'max_depth': 9, 'min_samples_leaf': 1, 'min_samples_split': 4, 'n_estimators': 200}
9	4	0.965517241	0.965517241	{'criterion': 'entropy', 'max_depth': 5, 'min_samples_leaf': 1, 'min_samples_split': 6, 'n_estimators': 50}
9	5	1	1	{'criterion': 'gini', 'max_depth': 11, 'min_samples_leaf': 1, 'min_samples_split': 6, 'n_estimators': 100}
10	1	1	1	{'criterion': 'gini', 'max_depth': 9, 'min_samples_leaf': 1, 'min_samples_split': 4, 'n_estimators': 200}
10	2	1	1	{'criterion': 'gini', 'max_depth': 9, 'min_samples_leaf': 1, 'min_samples_split': 4, 'n_estimators': 200}
10	3	1	1	{'criterion': 'gini', 'max_depth': 11, 'min_samples_leaf': 2, 'min_samples_split': 6, 'n_estimators': 100}
10	4	1	1	{'criterion': 'gini', 'max_depth': 13, 'min_samples_leaf': 1, 'min_samples_split': 4, 'n_estimators': 50}
10	5	1	1	{'criterion': 'gini', 'max_depth': 9, 'min_samples_leaf': 1, 'min_samples_split': 4, 'n_estimators': 200}
11	1	1	1	{'criterion': 'gini', 'max_depth': 9, 'min_samples_leaf': 1, 'min_samples_split': 4, 'n_estimators': 200}
11	2	1	1	{'criterion': 'gini', 'max_depth': 9, 'min_samples_leaf': 1, 'min_samples_split': 4, 'n_estimators': 200}
11	3	1	1	{'criterion': 'gini', 'max_depth': 11, 'min_samples_leaf': 1, 'min_samples_split': 6, 'n_estimators': 100}
11	4	1	1	{'criterion': 'gini', 'max_depth': 9, 'min_samples_leaf': 1, 'min_samples_split': 4, 'n_estimators': 200}
11	5	0.972972973	0.972893773	{'criterion': 'gini', 'max_depth': 9, 'min_samples_leaf': 1, 'min_samples_split': 4, 'n_estimators': 200}
12	1	0.973684211	0.973665974	{'criterion': 'entropy', 'max_depth': 9, 'min_samples_leaf': 1, 'min_samples_split': 4, 'n_estimators': 100}
12	2	1	1	{'criterion': 'entropy', 'max_depth': 11, 'min_samples_leaf': 2, 'min_samples_split': 6, 'n_estimators': 200}
12	3	1	1	{'criterion': 'gini', 'max_depth': 11, 'min_samples_leaf': 2, 'min_samples_split': 6, 'n_estimators': 100}
12	4	1	1	{'criterion': 'gini', 'max_depth': 9, 'min_samples_leaf': 1, 'min_samples_split': 4, 'n_estimators': 200}
12	5	1	1	{'criterion': 'entropy', 'max_depth': 9, 'min_samples_leaf': 1, 'min_samples_split': 2, 'n_estimators': 200}
13	1	0.921052632	0.920557491	{'criterion': 'gini', 'max_depth': 9, 'min_samples_leaf': 1, 'min_samples_split': 4, 'n_estimators': 200}
13	2	1	1	{'criterion': 'gini', 'max_depth': 9, 'min_samples_leaf': 2, 'min_samples_split': 4, 'n_estimators': 50}
13	3	1	1	{'criterion': 'gini', 'max_depth': 13, 'min_samples_leaf': 2, 'min_samples_split': 2, 'n_estimators': 150}
13	4	0.945945946	0.945906433	{'criterion': 'gini', 'max_depth': 13, 'min_samples_leaf': 1, 'min_samples_split': 4, 'n_estimators': 50}
13	5	0.945945946	0.945906433	{'criterion': 'gini', 'max_depth': 11, 'min_samples_leaf': 1, 'min_samples_split': 6, 'n_estimators': 100}
14	1	0.921052632	0.920997921	{'criterion': 'entropy', 'max_depth': 9, 'min_samples_leaf': 1, 'min_samples_split': 4, 'n_estimators': 100}
14	2	1	1	{'criterion': 'gini', 'max_depth': 9, 'min_samples_leaf': 1, 'min_samples_split': 4, 'n_estimators': 200}
14	3	0.973684211	0.973665974	{'criterion': 'gini', 'max_depth': 9, 'min_samples_leaf': 1, 'min_samples_split': 4, 'n_estimators': 200}
14	4	1	1	{'criterion': 'gini', 'max_depth': 13, 'min_samples_leaf': 1, 'min_samples_split': 4, 'n_estimators': 50}
14	5	0.945945946	0.945906433	{'criterion': 'gini', 'max_depth': 13, 'min_samples_leaf': 1, 'min_samples_split': 4, 'n_estimators': 50}
15	1	0.947368421	0.947368421	{'criterion': 'gini', 'max_depth': 9, 'min_samples_leaf': 1, 'min_samples_split': 4, 'n_estimators': 200}
15	2	1	1	{'criterion': 'gini', 'max_depth': 13, 'min_samples_leaf': 1, 'min_samples_split': 4, 'n_estimators': 50}
15	3	0.921052632	0.920557491	{'criterion': 'entropy', 'max_depth': 9, 'min_samples_leaf': 1, 'min_samples_split': 4, 'n_estimators': 150}
15	4	0.972972973	0.972893773	{'criterion': 'gini', 'max_depth': 9, 'min_samples_leaf': 1, 'min_samples_split': 4, 'n_estimators': 200}
15	5	0.891891892	0.891176471	{'criterion': 'gini', 'max_depth': 13, 'min_samples_leaf': 2, 'min_samples_split': 2, 'n_estimators': 50}
16	1	0.973684211	0.973665974	{'criterion': 'gini', 'max_depth': 13, 'min_samples_leaf': 1, 'min_samples_split': 4, 'n_estimators': 50}
16	2	1	1	{'criterion': 'gini', 'max_depth': 9, 'min_samples_leaf': 1, 'min_samples_split': 4, 'n_estimators': 200}
16	3	1	1	{'criterion': 'entropy', 'max_depth': 9, 'min_samples_leaf': 1, 'min_samples_split': 2, 'n_estimators': 200}
16	4	0.972972973	0.972893773	{'criterion': 'gini', 'max_depth': 13, 'min_samples_leaf': 1, 'min_samples_split': 4, 'n_estimators': 50}
16	5	0.972972973	0.972972973	{'criterion': 'gini', 'max_depth': 9, 'min_samples_leaf': 1, 'min_samples_split': 4, 'n_estimators': 200}
17	1	1	1	{'criterion': 'gini', 'max_depth': 9, 'min_samples_leaf': 1, 'min_samples_split': 4, 'n_estimators': 200}
17	2	0.973684211	0.973665974	{'criterion': 'gini', 'max_depth': 13, 'min_samples_leaf': 1, 'min_samples_split': 4, 'n_estimators': 50}
17	3	0.947368421	0.947222222	{'criterion': 'gini', 'max_depth': 5, 'min_samples_leaf': 1, 'min_samples_split': 2, 'n_estimators': 200}
17	4	0.945945946	0.945906433	{'criterion': 'gini', 'max_depth': 9, 'min_samples_leaf': 1, 'min_samples_split': 4, 'n_estimators': 200}
17	5	0.972972973	0.972972973	{'criterion': 'gini', 'max_depth': 13, 'min_samples_leaf': 1, 'min_samples_split': 4, 'n_estimators': 50}
18	1	0.947368421	0.947222222	{'criterion': 'gini', 'max_depth': 13, 'min_samples_leaf': 1, 'min_samples_split': 4, 'n_estimators': 50}
18	2	0.921052632	0.920997921	{'criterion': 'gini', 'max_depth': 9, 'min_samples_leaf': 1, 'min_samples_split': 8, 'n_estimators': 50}
18	3	1	1	{'criterion': 'gini', 'max_depth': 9, 'min_samples_leaf': 1, 'min_samples_split': 4, 'n_estimators': 200}
18	4	1	1	{'criterion': 'gini', 'max_depth': 9, 'min_samples_leaf': 1, 'min_samples_split': 4, 'n_estimators': 200}
18	5	0.945945946	0.945906433	{'criterion': 'gini', 'max_depth': 9, 'min_samples_leaf': 1, 'min_samples_split': 4, 'n_estimators': 200}
19	1	0.894736842	0.894444444	{'criterion': 'entropy', 'max_depth': 9, 'min_samples_leaf': 1, 'min_samples_split': 4, 'n_estimators': 100}
19	2	1	1	{'criterion': 'gini', 'max_depth': 9, 'min_samples_leaf': 1, 'min_samples_split': 4, 'n_estimators': 200}
19	3	1	1	{'criterion': 'entropy', 'max_depth': 9, 'min_samples_leaf': 1, 'min_samples_split': 2, 'n_estimators': 200}
19	4	1	1	{'criterion': 'gini', 'max_depth': 13, 'min_samples_leaf': 2, 'min_samples_split': 2, 'n_estimators': 150}
19	5	0.945945946	0.945588235	{'criterion': 'gini', 'max_depth': 13, 'min_samples_leaf': 2, 'min_samples_split': 2, 'n_estimators': 150}
20	1	0.921052632	0.920557491	{'criterion': 'gini', 'max_depth': 9, 'min_samples_leaf': 1, 'min_samples_split': 8, 'n_estimators': 50}
20	2	1	1	{'criterion': 'gini', 'max_depth': 9, 'min_samples_leaf': 1, 'min_samples_split': 4, 'n_estimators': 200}
20	3	1	1	{'criterion': 'entropy', 'max_depth': 9, 'min_samples_leaf': 1, 'min_samples_split': 4, 'n_estimators': 150}
20	4	0.972972973	0.972972973	{'criterion': 'gini', 'max_depth': 9, 'min_samples_leaf': 1, 'min_samples_split': 4, 'n_estimators': 200}
20	5	0.972972973	0.972972973	{'criterion': 'gini', 'max_depth': 9, 'min_samples_leaf': 2, 'min_samples_split': 4, 'n_estimators': 100}
21	1	1	1	{'criterion': 'entropy', 'max_depth': 9, 'min_samples_leaf': 1, 'min_samples_split': 2, 'n_estimators': 200}
21	2	0.921052632	0.920997921	{'criterion': 'entropy', 'max_depth': 9, 'min_samples_leaf': 1, 'min_samples_split': 4, 'n_estimators': 150}
21	3	0.973684211	0.973665974	{'criterion': 'gini', 'max_depth': 9, 'min_samples_leaf': 1, 'min_samples_split': 4, 'n_estimators': 200}
21	4	0.972972973	0.972972973	{'criterion': 'gini', 'max_depth': 13, 'min_samples_leaf': 1, 'min_samples_split': 4, 'n_estimators': 50}
21	5	1	1	{'criterion': 'entropy', 'max_depth': 9, 'min_samples_leaf': 1, 'min_samples_split': 4, 'n_estimators': 100}
22	1	0.973684211	0.973665974	{'criterion': 'gini', 'max_depth': 9, 'min_samples_leaf': 1, 'min_samples_split': 8, 'n_estimators': 50}
22	2	0.947368421	0.947222222	{'criterion': 'gini', 'max_depth': 9, 'min_samples_leaf': 1, 'min_samples_split': 4, 'n_estimators': 200}
22	3	0.973684211	0.973665974	{'criterion': 'entropy', 'max_depth': 9, 'min_samples_leaf': 1, 'min_samples_split': 4, 'n_estimators': 100}
22	4	0.972972973	0.972893773	{'criterion': 'gini', 'max_depth': 13, 'min_samples_leaf': 2, 'min_samples_split': 2, 'n_estimators': 150}
22	5	0.945945946	0.945906433	{'criterion': 'gini', 'max_depth': 9, 'min_samples_leaf': 1, 'min_samples_split': 4, 'n_estimators': 200}
23	1	0.973684211	0.973665974	{'criterion': 'gini', 'max_depth': 9, 'min_samples_leaf': 1, 'min_samples_split': 8, 'n_estimators': 50}
23	2	1	1	{'criterion': 'gini', 'max_depth': 9, 'min_samples_leaf': 1, 'min_samples_split': 4, 'n_estimators': 200}
23	3	1	1	{'criterion': 'gini', 'max_depth': 9, 'min_samples_leaf': 1, 'min_samples_split': 8, 'n_estimators': 50}
23	4	1	1	{'criterion': 'entropy', 'max_depth': 9, 'min_samples_leaf': 1, 'min_samples_split': 2, 'n_estimators': 200}
23	5	0.972972973	0.972893773	{'criterion': 'gini', 'max_depth': 13, 'min_samples_leaf': 1, 'min_samples_split': 4, 'n_estimators': 50}
24	1	0.947368421	0.947222222	{'criterion': 'gini', 'max_depth': 13, 'min_samples_leaf': 1, 'min_samples_split': 4, 'n_estimators': 50}
24	2	0.947368421	0.947368421	{'criterion': 'gini', 'max_depth': 9, 'min_samples_leaf': 1, 'min_samples_split': 4, 'n_estimators': 200}
24	3	0.973684211	0.973665974	{'criterion': 'entropy', 'max_depth': 9, 'min_samples_leaf': 1, 'min_samples_split': 2, 'n_estimators': 200}
24	4	1	1	{'criterion': 'gini', 'max_depth': 9, 'min_samples_leaf': 1, 'min_samples_split': 4, 'n_estimators': 200}
24	5	1	1	{'criterion': 'gini', 'max_depth': 9, 'min_samples_leaf': 1, 'min_samples_split': 4, 'n_estimators': 200}
