# Supplementary material for: Simultaneous Mental Fatigue and Mental Workload Assessment With Wearable High-Density Diffuse Optical Tomography
Source: IEEE Trans Neural Syst Rehabil Eng. 2025 Mar 14;33:1242–51. doi: 10.1109/TNSRE.2025.3551676 (PMC12270415; doi:10.1109/TNSRE.2025.3551676)
Supplement: Supplementary Materials [file supp2-3551676.csv]

Fold	Accuracy	F1 Score	Best Parameters	Final selected kernel
1	0.923076923	0.923076923	{'C': 2.3207944168063888, 'gamma': 0.033522586020536725, 'kernel': 'rbf'}	rbf
2	0.92	0.919871795	{'C': 2.3207944168063888, 'gamma': 0.033522586020536725, 'kernel': 'rbf'}	rbf
3	0.88	0.876847291	{'C': 2.3207944168063888, 'gamma': 0.023207944168063887, 'kernel': 'rbf'}	rbf
4	0.84	0.83974359	{'C': 10.77217345015941, 'gamma': 0.010555555555555554, 'kernel': 'rbf'}	rbf
5	0.92	0.918831169	{'C': 2.3207944168063888, 'gamma': 0.028365265094300304, 'kernel': 'rbf'}	rbf
1	0.576923077	0.571214393	{'C': 20.347438739189997, 'gamma': 0.015, 'kernel': 'rbf'}	rbf
2	0.68	0.679487179	{'C': 13.165989772417056, 'gamma': 0.005, 'kernel': 'rbf'}	rbf
3	0.6	0.594155844	{'C': 23.207944168063886, 'gamma': 0.05, 'kernel': 'rbf'}	rbf
4	0.6	0.599358974	{'C': 32.31652035047823, 'gamma': 0.005, 'kernel': 'rbf'}	rbf
5	0.6	0.599358974	{'C': 10.77217345015941, 'gamma': 0.005, 'kernel': 'rbf'}	rbf
1	0.730769231	0.727136432	{'C': 6.962383250419166, 'gamma': 0.033522586020536725, 'kernel': 'rbf'}	rbf
2	0.92	0.919871795	{'C': 5.41518697254824, 'gamma': 0.04383722787300956, 'kernel': 'rbf'}	rbf
3	0.96	0.959742351	{'C': 27.528887705962937, 'gamma': 0.015, 'kernel': 'rbf'}	rbf
4	0.72	0.718196457	{'C': 4.3837227873009565, 'gamma': 0.059309190651718816, 'kernel': 'rbf'}	rbf
5	0.68	0.666666667	{'C': 27.528887705962937, 'gamma': 0.011666666666666665, 'kernel': 'rbf'}	rbf
1	0.935483871	0.935416667	{'C': 10.77217345015941, 'gamma': 0.011666666666666665, 'kernel': 'rbf'}	rbf
2	0.935483871	0.935416667	{'C': 10.77217345015941, 'gamma': 0.005, 'kernel': 'rbf'}	rbf
3	0.866666667	0.866071429	{'C': 10.77217345015941, 'gamma': 0.005, 'kernel': 'rbf'}	rbf
4	1	1	{'C': 10.77217345015941, 'gamma': 0.005, 'kernel': 'rbf'}	rbf
5	0.966666667	0.966629588	{'C': 10.77217345015941, 'gamma': 0.007222222222222222, 'kernel': 'rbf'}	rbf
1	0.967741935	0.967741935	{'C': 23.207944168063886, 'gamma': 0.061111111111111116, 'kernel': 'rbf'}	rbf
2	0.967741935	0.967741935	{'C': 2.3207944168063888, 'gamma': 0.023207944168063887, 'kernel': 'rbf'}	rbf
3	0.9	0.899888765	{'C': 2.3207944168063888, 'gamma': 0.038679906946773146, 'kernel': 'rbf'}	rbf
4	0.8	0.799107143	{'C': 2.3207944168063888, 'gamma': 0.04383722787300956, 'kernel': 'rbf'}	rbf
5	0.9	0.898989899	{'C': 10.77217345015941, 'gamma': 0.015, 'kernel': 'rbf'}	rbf
1	0.96875	0.968719453	{'C': 10.77217345015941, 'gamma': 0.009444444444444443, 'kernel': 'rbf'}	rbf
2	0.875	0.875	{'C': 15.559806094674704, 'gamma': 0.009444444444444443, 'kernel': 'rbf'}	rbf
3	0.90625	0.906158358	{'C': 10.77217345015941, 'gamma': 0.0061111111111111106, 'kernel': 'rbf'}	rbf
4	0.903225806	0.902821317	{'C': 10.77217345015941, 'gamma': 0.011666666666666665, 'kernel': 'rbf'}	rbf
5	0.903225806	0.902821317	{'C': 2.3207944168063888, 'gamma': 0.033522586020536725, 'kernel': 'rbf'}	rbf
1	0.769230769	0.767857143	{'C': 23.207944168063886, 'gamma': 0.08333333333333334, 'kernel': 'rbf'}	rbf
2	0.88	0.88	{'C': 17.95362241693235, 'gamma': 0.008333333333333333, 'kernel': 'rbf'}	rbf
3	0.92	0.919871795	{'C': 27.528887705962937, 'gamma': 0.008333333333333333, 'kernel': 'rbf'}	rbf
4	0.92	0.919871795	{'C': 29.922704028220583, 'gamma': 0.015, 'kernel': 'rbf'}	rbf
5	0.68	0.666666667	{'C': 32.31652035047823, 'gamma': 0.005, 'kernel': 'rbf'}	rbf
1	0.965517241	0.965517241	{'C': 10.77217345015941, 'gamma': 0.013888888888888888, 'kernel': 'rbf'}	rbf
2	0.931034483	0.930288462	{'C': 10.77217345015941, 'gamma': 0.013888888888888888, 'kernel': 'rbf'}	rbf
3	0.896551724	0.896551724	{'C': 10.77217345015941, 'gamma': 0.005, 'kernel': 'rbf'}	rbf
4	0.965517241	0.965352449	{'C': 15.559806094674704, 'gamma': 0.005, 'kernel': 'rbf'}	rbf
5	0.857142857	0.856410256	{'C': 10.77217345015941, 'gamma': 0.005, 'kernel': 'rbf'}	rbf
1	0.967741935	0.967607106	{'C': 15.559806094674704, 'gamma': 0.005, 'kernel': 'rbf'}	rbf
2	0.903225806	0.901587302	{'C': 15.559806094674704, 'gamma': 0.005, 'kernel': 'rbf'}	rbf
3	1	1	{'C': 10.77217345015941, 'gamma': 0.005, 'kernel': 'rbf'}	rbf
4	0.903225806	0.902821317	{'C': 17.95362241693235, 'gamma': 0.005, 'kernel': 'rbf'}	rbf
5	0.866666667	0.866666667	{'C': 10.77217345015941, 'gamma': 0.005, 'kernel': 'rbf'}	rbf
1	1	1	{'C': 25.135071383705288, 'gamma': 0.0061111111111111106, 'kernel': 'rbf'}	rbf
2	0.894736842	0.894444444	{'C': 13.165989772417056, 'gamma': 0.013888888888888888, 'kernel': 'rbf'}	rbf
3	0.868421053	0.867595819	{'C': 10.77217345015941, 'gamma': 0.009444444444444443, 'kernel': 'rbf'}	rbf
4	0.918918919	0.918681319	{'C': 2.3207944168063888, 'gamma': 0.023207944168063887, 'kernel': 'rbf'}	rbf
5	0.918918919	0.918681319	{'C': 2.8365265094300307, 'gamma': 0.023207944168063887, 'kernel': 'rbf'}	rbf
1	0.868421053	0.868329868	{'C': 25.135071383705288, 'gamma': 0.007222222222222222, 'kernel': 'rbf'}	rbf
2	0.947368421	0.947222222	{'C': 10.77217345015941, 'gamma': 0.005, 'kernel': 'rbf'}	rbf
3	0.921052632	0.920997921	{'C': 22.741255061447642, 'gamma': 0.007222222222222222, 'kernel': 'rbf'}	rbf
4	0.945945946	0.945588235	{'C': 10.77217345015941, 'gamma': 0.007222222222222222, 'kernel': 'rbf'}	rbf
5	0.837837838	0.836764706	{'C': 4.8994548799245985, 'gamma': 0.048994548799245974, 'kernel': 'rbf'}	rbf
1	0.973684211	0.973665974	{'C': 29.922704028220583, 'gamma': 0.011666666666666665, 'kernel': 'rbf'}	rbf
2	0.947368421	0.947368421	{'C': 10.77217345015941, 'gamma': 0.007222222222222222, 'kernel': 'rbf'}	rbf
3	0.973684211	0.973665974	{'C': 10.77217345015941, 'gamma': 0.005, 'kernel': 'rbf'}	rbf
4	0.918918919	0.918681319	{'C': 13.165989772417056, 'gamma': 0.005, 'kernel': 'rbf'}	rbf
5	0.891891892	0.891176471	{'C': 10.77217345015941, 'gamma': 0.010555555555555554, 'kernel': 'rbf'}	rbf
1	0.921052632	0.920557491	{'C': 32.31652035047823, 'gamma': 0.009444444444444443, 'kernel': 'rbf'}	rbf
2	0.842105263	0.842105263	{'C': 10.77217345015941, 'gamma': 0.015, 'kernel': 'rbf'}	rbf
3	0.973684211	0.973665974	{'C': 2.8365265094300307, 'gamma': 0.023207944168063887, 'kernel': 'rbf'}	rbf
4	0.891891892	0.891812865	{'C': 17.95362241693235, 'gamma': 0.0061111111111111106, 'kernel': 'rbf'}	rbf
5	0.837837838	0.837719298	{'C': 10.77217345015941, 'gamma': 0.008333333333333333, 'kernel': 'rbf'}	rbf
1	0.842105263	0.840336134	{'C': 10.77217345015941, 'gamma': 0.010555555555555554, 'kernel': 'rbf'}	rbf
2	0.868421053	0.867595819	{'C': 10.77217345015941, 'gamma': 0.005, 'kernel': 'rbf'}	rbf
3	0.894736842	0.894444444	{'C': 2.3207944168063888, 'gamma': 0.023207944168063887, 'kernel': 'rbf'}	rbf
4	0.918918919	0.918681319	{'C': 10.77217345015941, 'gamma': 0.005, 'kernel': 'rbf'}	rbf
5	0.945945946	0.945588235	{'C': 2.3207944168063888, 'gamma': 0.023207944168063887, 'kernel': 'rbf'}	rbf
1	0.947368421	0.947222222	{'C': 10.77217345015941, 'gamma': 0.0061111111111111106, 'kernel': 'rbf'}	rbf
2	0.947368421	0.947368421	{'C': 13.165989772417056, 'gamma': 0.005, 'kernel': 'rbf'}	rbf
3	0.973684211	0.973665974	{'C': 10.77217345015941, 'gamma': 0.010555555555555554, 'kernel': 'rbf'}	rbf
4	0.972972973	0.972893773	{'C': 10.77217345015941, 'gamma': 0.005, 'kernel': 'rbf'}	rbf
5	0.972972973	0.972893773	{'C': 10.77217345015941, 'gamma': 0.007222222222222222, 'kernel': 'rbf'}	rbf
1	0.921052632	0.920997921	{'C': 13.165989772417056, 'gamma': 0.008333333333333333, 'kernel': 'rbf'}	rbf
2	0.921052632	0.920557491	{'C': 20.347438739189997, 'gamma': 0.005, 'kernel': 'rbf'}	rbf
3	0.921052632	0.920997921	{'C': 10.77217345015941, 'gamma': 0.005, 'kernel': 'rbf'}	rbf
4	0.864864865	0.864468864	{'C': 2.8365265094300307, 'gamma': 0.0541518697254824, 'kernel': 'rbf'}	rbf
5	0.945945946	0.945906433	{'C': 15.559806094674704, 'gamma': 0.005, 'kernel': 'rbf'}	rbf
1	0.973684211	0.973665974	{'C': 10.77217345015941, 'gamma': 0.005, 'kernel': 'rbf'}	rbf
2	1	1	{'C': 10.77217345015941, 'gamma': 0.005, 'kernel': 'rbf'}	rbf
3	0.947368421	0.947222222	{'C': 10.77217345015941, 'gamma': 0.005, 'kernel': 'rbf'}	rbf
4	0.945945946	0.945906433	{'C': 10.77217345015941, 'gamma': 0.0061111111111111106, 'kernel': 'rbf'}	rbf
5	0.918918919	0.917960089	{'C': 10.77217345015941, 'gamma': 0.007222222222222222, 'kernel': 'rbf'}	rbf
1	0.973684211	0.973665974	{'C': 10.77217345015941, 'gamma': 0.011666666666666665, 'kernel': 'rbf'}	rbf
2	1	1	{'C': 10.77217345015941, 'gamma': 0.007222222222222222, 'kernel': 'rbf'}	rbf
3	1	1	{'C': 10.77217345015941, 'gamma': 0.005, 'kernel': 'rbf'}	rbf
4	0.945945946	0.945906433	{'C': 10.77217345015941, 'gamma': 0.008333333333333333, 'kernel': 'rbf'}	rbf
5	0.918918919	0.918918919	{'C': 10.77217345015941, 'gamma': 0.005, 'kernel': 'rbf'}	rbf
1	0.842105263	0.838068182	{'C': 10.77217345015941, 'gamma': 0.005, 'kernel': 'rbf'}	rbf
2	0.921052632	0.920557491	{'C': 13.165989772417056, 'gamma': 0.011666666666666665, 'kernel': 'rbf'}	rbf
3	0.921052632	0.920557491	{'C': 2.3207944168063888, 'gamma': 0.048994548799245974, 'kernel': 'rbf'}	rbf
4	0.972972973	0.972893773	{'C': 6.446651157795524, 'gamma': 0.033522586020536725, 'kernel': 'rbf'}	rbf
5	0.891891892	0.891812865	{'C': 10.77217345015941, 'gamma': 0.015, 'kernel': 'rbf'}	rbf
1	0.894736842	0.894736842	{'C': 10.77217345015941, 'gamma': 0.012777777777777777, 'kernel': 'rbf'}	rbf
2	0.868421053	0.868329868	{'C': 13.165989772417056, 'gamma': 0.005, 'kernel': 'rbf'}	rbf
3	0.947368421	0.947368421	{'C': 10.77217345015941, 'gamma': 0.015, 'kernel': 'rbf'}	rbf
4	0.891891892	0.891812865	{'C': 10.77217345015941, 'gamma': 0.007222222222222222, 'kernel': 'rbf'}	rbf
5	0.891891892	0.891812865	{'C': 15.559806094674704, 'gamma': 0.007222222222222222, 'kernel': 'rbf'}	rbf
1	0.947368421	0.947222222	{'C': 27.528887705962937, 'gamma': 0.005, 'kernel': 'rbf'}	rbf
2	0.894736842	0.893557423	{'C': 10.77217345015941, 'gamma': 0.008333333333333333, 'kernel': 'rbf'}	rbf
3	0.947368421	0.947222222	{'C': 10.77217345015941, 'gamma': 0.005, 'kernel': 'rbf'}	rbf
4	0.891891892	0.891176471	{'C': 17.95362241693235, 'gamma': 0.0061111111111111106, 'kernel': 'rbf'}	rbf
5	0.972972973	0.972972973	{'C': 22.741255061447642, 'gamma': 0.015, 'kernel': 'rbf'}	rbf
1	0.815789474	0.815661816	{'C': 10.77217345015941, 'gamma': 0.0061111111111111106, 'kernel': 'rbf'}	rbf
2	0.868421053	0.867595819	{'C': 13.165989772417056, 'gamma': 0.005, 'kernel': 'rbf'}	rbf
3	0.763157895	0.761672474	{'C': 10.77217345015941, 'gamma': 0.005, 'kernel': 'rbf'}	rbf
4	0.810810811	0.805701425	{'C': 17.95362241693235, 'gamma': 0.008333333333333333, 'kernel': 'rbf'}	rbf
5	0.864864865	0.864468864	{'C': 10.77217345015941, 'gamma': 0.005, 'kernel': 'rbf'}	rbf
1	0.947368421	0.947222222	{'C': 10.77217345015941, 'gamma': 0.010555555555555554, 'kernel': 'rbf'}	rbf
2	1	1	{'C': 10.77217345015941, 'gamma': 0.005, 'kernel': 'rbf'}	rbf
3	0.947368421	0.947222222	{'C': 10.77217345015941, 'gamma': 0.005, 'kernel': 'rbf'}	rbf
4	0.891891892	0.891176471	{'C': 10.77217345015941, 'gamma': 0.008333333333333333, 'kernel': 'rbf'}	rbf
5	0.972972973	0.972893773	{'C': 10.77217345015941, 'gamma': 0.011666666666666665, 'kernel': 'rbf'}	rbf
