# Supplementary material for: Simultaneous Mental Fatigue and Mental Workload Assessment With Wearable High-Density Diffuse Optical Tomography
Source: IEEE Trans Neural Syst Rehabil Eng. 2025 Mar 14;33:1242–51. doi: 10.1109/TNSRE.2025.3551676 (PMC12270415; doi:10.1109/TNSRE.2025.3551676)
Supplement: Supplementary Materials [file supp3-3551676.csv]

Participant	Fold	Accuracy	F1 Score	Best Parameters	AUC
1	1	0.980392157	0.980740741	{'criterion': 'entropy', 'max_depth': 9, 'min_samples_leaf': 1, 'min_samples_split': 2, 'n_estimators': 200}	1
1	2	0.980392157	0.980740741	{'criterion': 'entropy', 'max_depth': 9, 'min_samples_leaf': 1, 'min_samples_split': 2, 'n_estimators': 200}	0.998987854
1	3	0.98	0.98	{'criterion': 'entropy', 'max_depth': 9, 'min_samples_leaf': 1, 'min_samples_split': 4, 'n_estimators': 150}	1
1	4	0.96	0.960640406	{'criterion': 'gini', 'max_depth': 9, 'min_samples_leaf': 1, 'min_samples_split': 4, 'n_estimators': 200}	0.997315762
1	5	0.96	0.958013468	{'criterion': 'entropy', 'max_depth': 9, 'min_samples_leaf': 1, 'min_samples_split': 4, 'n_estimators': 100}	1
2	1	1	1	{'criterion': 'entropy', 'max_depth': 9, 'min_samples_leaf': 1, 'min_samples_split': 4, 'n_estimators': 150}	1
2	2	0.960784314	0.960648148	{'criterion': 'gini', 'max_depth': 9, 'min_samples_leaf': 1, 'min_samples_split': 4, 'n_estimators': 200}	0.998481781
2	3	1	1	{'criterion': 'entropy', 'max_depth': 9, 'min_samples_leaf': 1, 'min_samples_split': 2, 'n_estimators': 200}	1
2	4	1	1	{'criterion': 'entropy', 'max_depth': 9, 'min_samples_leaf': 1, 'min_samples_split': 4, 'n_estimators': 100}	1
2	5	1	1	{'criterion': 'entropy', 'max_depth': 9, 'min_samples_leaf': 1, 'min_samples_split': 4, 'n_estimators': 100}	1
3	1	0.980392157	0.980740741	{'criterion': 'entropy', 'max_depth': 9, 'min_samples_leaf': 1, 'min_samples_split': 4, 'n_estimators': 100}	0.999493927
3	2	1	1	{'criterion': 'gini', 'max_depth': 13, 'min_samples_leaf': 1, 'min_samples_split': 4, 'n_estimators': 50}	1
3	3	0.94	0.937169312	{'criterion': 'entropy', 'max_depth': 9, 'min_samples_leaf': 1, 'min_samples_split': 2, 'n_estimators': 200}	0.998960499
3	4	1	1	{'criterion': 'entropy', 'max_depth': 9, 'min_samples_leaf': 1, 'min_samples_split': 2, 'n_estimators': 200}	1
3	5	0.9	0.899102564	{'criterion': 'entropy', 'max_depth': 9, 'min_samples_leaf': 1, 'min_samples_split': 2, 'n_estimators': 200}	0.991570011
5	1	0.960784314	0.961273292	{'criterion': 'entropy', 'max_depth': 9, 'min_samples_leaf': 1, 'min_samples_split': 2, 'n_estimators': 200}	0.998425551
5	2	1	1	{'criterion': 'entropy', 'max_depth': 9, 'min_samples_leaf': 1, 'min_samples_split': 2, 'n_estimators': 200}	1
5	3	0.96	0.959742351	{'criterion': 'gini', 'max_depth': 13, 'min_samples_leaf': 1, 'min_samples_split': 4, 'n_estimators': 50}	0.998383758
5	4	0.98	0.98	{'criterion': 'entropy', 'max_depth': 9, 'min_samples_leaf': 1, 'min_samples_split': 2, 'n_estimators': 200}	1
5	5	0.98	0.98	{'criterion': 'entropy', 'max_depth': 9, 'min_samples_leaf': 1, 'min_samples_split': 4, 'n_estimators': 100}	1
6	1	1	1	{'criterion': 'entropy', 'max_depth': 9, 'min_samples_leaf': 1, 'min_samples_split': 4, 'n_estimators': 100}	1
6	2	0.980392157	0.980740741	{'criterion': 'entropy', 'max_depth': 9, 'min_samples_leaf': 1, 'min_samples_split': 4, 'n_estimators': 150}	1
6	3	0.96	0.959907407	{'criterion': 'entropy', 'max_depth': 11, 'min_samples_leaf': 2, 'min_samples_split': 6, 'n_estimators': 200}	0.998932004
6	4	1	1	{'criterion': 'entropy', 'max_depth': 9, 'min_samples_leaf': 1, 'min_samples_split': 2, 'n_estimators': 200}	1
6	5	0.94	0.938013468	{'criterion': 'entropy', 'max_depth': 11, 'min_samples_leaf': 2, 'min_samples_split': 6, 'n_estimators': 200}	0.978675411
7	1	0.980392157	0.979871176	{'criterion': 'entropy', 'max_depth': 9, 'min_samples_leaf': 1, 'min_samples_split': 4, 'n_estimators': 150}	0.997891363
7	2	1	1	{'criterion': 'gini', 'max_depth': 11, 'min_samples_leaf': 1, 'min_samples_split': 6, 'n_estimators': 100}	1
7	3	0.98	0.979871176	{'criterion': 'gini', 'max_depth': 13, 'min_samples_leaf': 2, 'min_samples_split': 2, 'n_estimators': 150}	0.999451754
7	4	1	1	{'criterion': 'gini', 'max_depth': 9, 'min_samples_leaf': 1, 'min_samples_split': 4, 'n_estimators': 200}	1
7	5	1	1	{'criterion': 'gini', 'max_depth': 9, 'min_samples_leaf': 1, 'min_samples_split': 4, 'n_estimators': 200}	0.997401247
8	1	1	1	{'criterion': 'entropy', 'max_depth': 9, 'min_samples_leaf': 1, 'min_samples_split': 4, 'n_estimators': 100}	1
8	2	1	1	{'criterion': 'gini', 'max_depth': 9, 'min_samples_leaf': 1, 'min_samples_split': 4, 'n_estimators': 200}	1
8	3	0.98	0.980740741	{'criterion': 'gini', 'max_depth': 9, 'min_samples_leaf': 1, 'min_samples_split': 4, 'n_estimators': 200}	0.998960499
8	4	0.98	0.980740741	{'criterion': 'entropy', 'max_depth': 9, 'min_samples_leaf': 1, 'min_samples_split': 4, 'n_estimators': 150}	0.996361746
8	5	0.98	0.979130435	{'criterion': 'gini', 'max_depth': 9, 'min_samples_leaf': 1, 'min_samples_split': 4, 'n_estimators': 200}	0.995614035
9	1	1	1	{'criterion': 'gini', 'max_depth': 13, 'min_samples_leaf': 1, 'min_samples_split': 4, 'n_estimators': 50}	1
9	2	1	1	{'criterion': 'entropy', 'max_depth': 9, 'min_samples_leaf': 1, 'min_samples_split': 2, 'n_estimators': 200}	1
9	3	0.94	0.939613527	{'criterion': 'gini', 'max_depth': 13, 'min_samples_leaf': 1, 'min_samples_split': 6, 'n_estimators': 50}	0.994802495
9	4	0.98	0.979130435	{'criterion': 'entropy', 'max_depth': 9, 'min_samples_leaf': 1, 'min_samples_split': 2, 'n_estimators': 200}	1
9	5	0.98	0.979871176	{'criterion': 'entropy', 'max_depth': 9, 'min_samples_leaf': 1, 'min_samples_split': 2, 'n_estimators': 200}	0.994802495
10	1	0.980392157	0.98	{'criterion': 'entropy', 'max_depth': 9, 'min_samples_leaf': 1, 'min_samples_split': 2, 'n_estimators': 200}	1
10	2	0.941176471	0.937169312	{'criterion': 'entropy', 'max_depth': 9, 'min_samples_leaf': 1, 'min_samples_split': 2, 'n_estimators': 200}	0.999465812
10	3	0.94	0.939613527	{'criterion': 'entropy', 'max_depth': 9, 'min_samples_leaf': 1, 'min_samples_split': 4, 'n_estimators': 100}	0.996710526
10	4	1	1	{'criterion': 'gini', 'max_depth': 9, 'min_samples_leaf': 1, 'min_samples_split': 4, 'n_estimators': 200}	1
10	5	0.94	0.939871176	{'criterion': 'entropy', 'max_depth': 9, 'min_samples_leaf': 1, 'min_samples_split': 4, 'n_estimators': 150}	0.997864008
11	1	1	1	{'criterion': 'entropy', 'max_depth': 9, 'min_samples_leaf': 1, 'min_samples_split': 4, 'n_estimators': 150}	1
11	2	1	1	{'criterion': 'entropy', 'max_depth': 9, 'min_samples_leaf': 1, 'min_samples_split': 2, 'n_estimators': 200}	1
11	3	0.98	0.98	{'criterion': 'entropy', 'max_depth': 9, 'min_samples_leaf': 1, 'min_samples_split': 4, 'n_estimators': 100}	1
11	4	0.98	0.98	{'criterion': 'gini', 'max_depth': 9, 'min_samples_leaf': 1, 'min_samples_split': 4, 'n_estimators': 200}	0.999451754
11	5	0.94	0.939871176	{'criterion': 'entropy', 'max_depth': 9, 'min_samples_leaf': 1, 'min_samples_split': 2, 'n_estimators': 200}	0.997344257
12	1	1	1	{'criterion': 'gini', 'max_depth': 9, 'min_samples_leaf': 2, 'min_samples_split': 4, 'n_estimators': 50}	1
12	2	0.941176471	0.941309524	{'criterion': 'entropy', 'max_depth': 9, 'min_samples_leaf': 1, 'min_samples_split': 4, 'n_estimators': 100}	0.998425551
12	3	0.96	0.959899666	{'criterion': 'entropy', 'max_depth': 9, 'min_samples_leaf': 1, 'min_samples_split': 2, 'n_estimators': 200}	0.999480249
12	4	1	1	{'criterion': 'entropy', 'max_depth': 9, 'min_samples_leaf': 1, 'min_samples_split': 2, 'n_estimators': 200}	1
12	5	0.96	0.959415584	{'criterion': 'entropy', 'max_depth': 9, 'min_samples_leaf': 1, 'min_samples_split': 2, 'n_estimators': 200}	0.996881497
13	1	1	1	{'criterion': 'gini', 'max_depth': 13, 'min_samples_leaf': 2, 'min_samples_split': 2, 'n_estimators': 50}	1
13	2	0.980392157	0.98	{'criterion': 'entropy', 'max_depth': 9, 'min_samples_leaf': 1, 'min_samples_split': 4, 'n_estimators': 150}	0.998397436
13	3	0.98	0.980740741	{'criterion': 'entropy', 'max_depth': 9, 'min_samples_leaf': 1, 'min_samples_split': 4, 'n_estimators': 100}	1
13	4	0.98	0.980740741	{'criterion': 'entropy', 'max_depth': 9, 'min_samples_leaf': 1, 'min_samples_split': 2, 'n_estimators': 200}	1
13	5	1	1	{'criterion': 'entropy', 'max_depth': 9, 'min_samples_leaf': 1, 'min_samples_split': 4, 'n_estimators': 150}	1
14	1	0.960784314	0.959935897	{'criterion': 'entropy', 'max_depth': 9, 'min_samples_leaf': 1, 'min_samples_split': 2, 'n_estimators': 200}	0.997975709
14	2	0.980392157	0.979871176	{'criterion': 'entropy', 'max_depth': 9, 'min_samples_leaf': 1, 'min_samples_split': 2, 'n_estimators': 200}	1
14	3	1	1	{'criterion': 'gini', 'max_depth': 9, 'min_samples_leaf': 1, 'min_samples_split': 4, 'n_estimators': 200}	1
14	4	1	1	{'criterion': 'entropy', 'max_depth': 9, 'min_samples_leaf': 1, 'min_samples_split': 4, 'n_estimators': 100}	1
14	5	0.96	0.960769231	{'criterion': 'gini', 'max_depth': 13, 'min_samples_leaf': 1, 'min_samples_split': 4, 'n_estimators': 50}	0.999480249
15	1	1	1	{'criterion': 'gini', 'max_depth': 13, 'min_samples_leaf': 1, 'min_samples_split': 4, 'n_estimators': 50}	1
15	2	1	1	{'criterion': 'entropy', 'max_depth': 9, 'min_samples_leaf': 1, 'min_samples_split': 2, 'n_estimators': 200}	1
15	3	1	1	{'criterion': 'entropy', 'max_depth': 9, 'min_samples_leaf': 1, 'min_samples_split': 4, 'n_estimators': 150}	1
15	4	1	1	{'criterion': 'entropy', 'max_depth': 9, 'min_samples_leaf': 1, 'min_samples_split': 4, 'n_estimators': 100}	1
15	5	0.98	0.979871176	{'criterion': 'entropy', 'max_depth': 9, 'min_samples_leaf': 1, 'min_samples_split': 2, 'n_estimators': 200}	0.998440748
16	1	0.960784314	0.960648148	{'criterion': 'entropy', 'max_depth': 9, 'min_samples_leaf': 1, 'min_samples_split': 4, 'n_estimators': 100}	0.996822987
16	2	1	1	{'criterion': 'entropy', 'max_depth': 9, 'min_samples_leaf': 1, 'min_samples_split': 2, 'n_estimators': 200}	1
16	3	1	1	{'criterion': 'gini', 'max_depth': 13, 'min_samples_leaf': 1, 'min_samples_split': 6, 'n_estimators': 50}	1
16	4	1	1	{'criterion': 'entropy', 'max_depth': 9, 'min_samples_leaf': 1, 'min_samples_split': 2, 'n_estimators': 200}	1
16	5	0.98	0.98	{'criterion': 'entropy', 'max_depth': 9, 'min_samples_leaf': 1, 'min_samples_split': 2, 'n_estimators': 200}	0.999480249
17	1	1	1	{'criterion': 'gini', 'max_depth': 9, 'min_samples_leaf': 1, 'min_samples_split': 4, 'n_estimators': 200}	1
17	2	0.921568627	0.918571429	{'criterion': 'entropy', 'max_depth': 9, 'min_samples_leaf': 1, 'min_samples_split': 2, 'n_estimators': 200}	0.998481781
17	3	0.94	0.939899666	{'criterion': 'entropy', 'max_depth': 9, 'min_samples_leaf': 1, 'min_samples_split': 2, 'n_estimators': 200}	0.995671025
17	4	1	1	{'criterion': 'gini', 'max_depth': 9, 'min_samples_leaf': 1, 'min_samples_split': 4, 'n_estimators': 200}	1
17	5	0.96	0.959166667	{'criterion': 'entropy', 'max_depth': 9, 'min_samples_leaf': 1, 'min_samples_split': 2, 'n_estimators': 200}	0.998960499
18	1	0.980392157	0.980740741	{'criterion': 'entropy', 'max_depth': 9, 'min_samples_leaf': 1, 'min_samples_split': 2, 'n_estimators': 200}	1
18	2	1	1	{'criterion': 'entropy', 'max_depth': 9, 'min_samples_leaf': 1, 'min_samples_split': 2, 'n_estimators': 200}	1
18	3	0.98	0.980740741	{'criterion': 'entropy', 'max_depth': 9, 'min_samples_leaf': 1, 'min_samples_split': 2, 'n_estimators': 200}	0.998412253
18	4	0.98	0.979871176	{'criterion': 'entropy', 'max_depth': 9, 'min_samples_leaf': 1, 'min_samples_split': 2, 'n_estimators': 200}	1
18	5	1	1	{'criterion': 'entropy', 'max_depth': 9, 'min_samples_leaf': 1, 'min_samples_split': 4, 'n_estimators': 150}	1
19	1	0.960784314	0.959907407	{'criterion': 'entropy', 'max_depth': 9, 'min_samples_leaf': 1, 'min_samples_split': 2, 'n_estimators': 200}	0.998959739
19	2	1	1	{'criterion': 'entropy', 'max_depth': 9, 'min_samples_leaf': 1, 'min_samples_split': 2, 'n_estimators': 200}	1
19	3	1	1	{'criterion': 'entropy', 'max_depth': 9, 'min_samples_leaf': 1, 'min_samples_split': 2, 'n_estimators': 200}	1
19	4	1	1	{'criterion': 'entropy', 'max_depth': 9, 'min_samples_leaf': 1, 'min_samples_split': 2, 'n_estimators': 200}	1
19	5	1	1	{'criterion': 'entropy', 'max_depth': 9, 'min_samples_leaf': 1, 'min_samples_split': 4, 'n_estimators': 100}	1
20	1	1	1	{'criterion': 'entropy', 'max_depth': 9, 'min_samples_leaf': 1, 'min_samples_split': 4, 'n_estimators': 150}	1
20	2	1	1	{'criterion': 'entropy', 'max_depth': 9, 'min_samples_leaf': 1, 'min_samples_split': 2, 'n_estimators': 200}	1
20	3	1	1	{'criterion': 'gini', 'max_depth': 9, 'min_samples_leaf': 1, 'min_samples_split': 4, 'n_estimators': 200}	1
20	4	1	1	{'criterion': 'entropy', 'max_depth': 9, 'min_samples_leaf': 1, 'min_samples_split': 2, 'n_estimators': 200}	1
20	5	1	1	{'criterion': 'entropy', 'max_depth': 9, 'min_samples_leaf': 1, 'min_samples_split': 2, 'n_estimators': 200}	1
21	1	0.980392157	0.980740741	{'criterion': 'entropy', 'max_depth': 9, 'min_samples_leaf': 1, 'min_samples_split': 4, 'n_estimators': 150}	1
21	2	1	1	{'criterion': 'gini', 'max_depth': 11, 'min_samples_leaf': 1, 'min_samples_split': 6, 'n_estimators': 100}	1
21	3	0.98	0.980740741	{'criterion': 'entropy', 'max_depth': 9, 'min_samples_leaf': 1, 'min_samples_split': 4, 'n_estimators': 150}	0.998440748
21	4	1	1	{'criterion': 'entropy', 'max_depth': 9, 'min_samples_leaf': 1, 'min_samples_split': 4, 'n_estimators': 100}	1
21	5	0.98	0.979871176	{'criterion': 'entropy', 'max_depth': 9, 'min_samples_leaf': 1, 'min_samples_split': 2, 'n_estimators': 200}	0.999451754
22	1	0.960784314	0.959935897	{'criterion': 'entropy', 'max_depth': 9, 'min_samples_leaf': 1, 'min_samples_split': 4, 'n_estimators': 100}	0.997975709
22	2	1	1	{'criterion': 'entropy', 'max_depth': 9, 'min_samples_leaf': 1, 'min_samples_split': 2, 'n_estimators': 200}	1
22	3	0.98	0.980740741	{'criterion': 'entropy', 'max_depth': 9, 'min_samples_leaf': 1, 'min_samples_split': 2, 'n_estimators': 200}	0.999480249
22	4	1	1	{'criterion': 'gini', 'max_depth': 9, 'min_samples_leaf': 1, 'min_samples_split': 4, 'n_estimators': 200}	1
22	5	0.98	0.98	{'criterion': 'entropy', 'max_depth': 9, 'min_samples_leaf': 1, 'min_samples_split': 4, 'n_estimators': 100}	1
23	1	0.980392157	0.980740741	{'criterion': 'entropy', 'max_depth': 9, 'min_samples_leaf': 1, 'min_samples_split': 2, 'n_estimators': 200}	0.998481781
23	2	0.980392157	0.98	{'criterion': 'entropy', 'max_depth': 9, 'min_samples_leaf': 1, 'min_samples_split': 4, 'n_estimators': 150}	0.995923302
23	3	1	1	{'criterion': 'entropy', 'max_depth': 9, 'min_samples_leaf': 1, 'min_samples_split': 2, 'n_estimators': 200}	1
23	4	0.98	0.98	{'criterion': 'entropy', 'max_depth': 9, 'min_samples_leaf': 1, 'min_samples_split': 2, 'n_estimators': 200}	0.999480249
23	5	0.86	0.863284123	{'criterion': 'entropy', 'max_depth': 9, 'min_samples_leaf': 1, 'min_samples_split': 2, 'n_estimators': 200}	0.981010869
24	1	1	1	{'criterion': 'entropy', 'max_depth': 9, 'min_samples_leaf': 1, 'min_samples_split': 4, 'n_estimators': 150}	1
24	2	0.980392157	0.98	{'criterion': 'entropy', 'max_depth': 11, 'min_samples_leaf': 2, 'min_samples_split': 6, 'n_estimators': 200}	0.999493927
24	3	1	1	{'criterion': 'entropy', 'max_depth': 9, 'min_samples_leaf': 1, 'min_samples_split': 4, 'n_estimators': 150}	1
24	4	1	1	{'criterion': 'entropy', 'max_depth': 9, 'min_samples_leaf': 1, 'min_samples_split': 4, 'n_estimators': 100}	1
24	5	0.98	0.979871176	{'criterion': 'entropy', 'max_depth': 9, 'min_samples_leaf': 1, 'min_samples_split': 4, 'n_estimators': 100}	1
