# Supplementary material for: Simultaneous Mental Fatigue and Mental Workload Assessment With Wearable High-Density Diffuse Optical Tomography
Source: IEEE Trans Neural Syst Rehabil Eng. 2025 Mar 14;33:1242–51. doi: 10.1109/TNSRE.2025.3551676 (PMC12270415; doi:10.1109/TNSRE.2025.3551676)
Supplement: Supplementary Materials [file supp4-3551676.csv]

Participant	Fold	Accuracy	F1 Score	Best Parameters	Final selected kernel
1	1	0.784313725	0.772222222	{'C': 10.77217345015941, 'gamma': 0.010555555555555554, 'kernel': 'rbf'}	rbf
1	2	0.882352941	0.879046879	{'C': 25.135071383705288, 'gamma': 0.0061111111111111106, 'kernel': 'rbf'}	rbf
1	3	0.8	0.799355878	{'C': 32.31652035047823, 'gamma': 0.013888888888888888, 'kernel': 'rbf'}	rbf
1	4	0.82	0.819038462	{'C': 25.135071383705288, 'gamma': 0.011666666666666665, 'kernel': 'rbf'}	rbf
1	5	0.9	0.897850052	{'C': 15.559806094674704, 'gamma': 0.010555555555555554, 'kernel': 'rbf'}	rbf
2	1	0.882352941	0.883639601	{'C': 10.77217345015941, 'gamma': 0.010555555555555554, 'kernel': 'rbf'}	rbf
2	2	0.941176471	0.942142857	{'C': 10.77217345015941, 'gamma': 0.012777777777777777, 'kernel': 'rbf'}	rbf
2	3	0.96	0.959742351	{'C': 17.95362241693235, 'gamma': 0.0061111111111111106, 'kernel': 'rbf'}	rbf
2	4	0.94	0.939415584	{'C': 15.559806094674704, 'gamma': 0.007222222222222222, 'kernel': 'rbf'}	rbf
2	5	0.94	0.940668896	{'C': 10.77217345015941, 'gamma': 0.009444444444444443, 'kernel': 'rbf'}	rbf
3	1	0.921568627	0.921410658	{'C': 13.165989772417056, 'gamma': 0.0061111111111111106, 'kernel': 'rbf'}	rbf
3	2	0.921568627	0.921388889	{'C': 17.95362241693235, 'gamma': 0.009444444444444443, 'kernel': 'rbf'}	rbf
3	3	0.84	0.838182651	{'C': 32.31652035047823, 'gamma': 0.0061111111111111106, 'kernel': 'rbf'}	rbf
3	4	0.92	0.921388889	{'C': 10.77217345015941, 'gamma': 0.010555555555555554, 'kernel': 'rbf'}	rbf
3	5	0.84	0.837883598	{'C': 10.77217345015941, 'gamma': 0.015, 'kernel': 'rbf'}	rbf
4	1	1	1	{'C': 10.77217345015941, 'gamma': 0.005, 'kernel': 'rbf'}	rbf
4	2	0.96875	0.976842105	{'C': 10.77217345015941, 'gamma': 0.007222222222222222, 'kernel': 'rbf'}	rbf
4	3	1	1	{'C': 10.77217345015941, 'gamma': 0.005, 'kernel': 'rbf'}	rbf
4	4	0.967741935	0.974074074	{'C': 10.77217345015941, 'gamma': 0.0061111111111111106, 'kernel': 'rbf'}	rbf
4	5	0.967741935	0.975294118	{'C': 10.77217345015941, 'gamma': 0.005, 'kernel': 'rbf'}	rbf
5	1	0.921568627	0.919164386	{'C': 29.922704028220583, 'gamma': 0.009444444444444443, 'kernel': 'rbf'}	rbf
5	2	0.901960784	0.900641026	{'C': 10.77217345015941, 'gamma': 0.005, 'kernel': 'rbf'}	rbf
5	3	0.86	0.859277819	{'C': 20.347438739189997, 'gamma': 0.0061111111111111106, 'kernel': 'rbf'}	rbf
5	4	0.82	0.81797138	{'C': 29.922704028220583, 'gamma': 0.007222222222222222, 'kernel': 'rbf'}	rbf
5	5	0.98	0.979871176	{'C': 15.559806094674704, 'gamma': 0.0061111111111111106, 'kernel': 'rbf'}	rbf
6	1	0.941176471	0.940676638	{'C': 13.165989772417056, 'gamma': 0.015, 'kernel': 'rbf'}	rbf
6	2	0.901960784	0.903452381	{'C': 27.528887705962937, 'gamma': 0.011666666666666665, 'kernel': 'rbf'}	rbf
6	3	0.82	0.818650794	{'C': 15.559806094674704, 'gamma': 0.013888888888888888, 'kernel': 'rbf'}	rbf
6	4	0.84	0.837632275	{'C': 13.165989772417056, 'gamma': 0.0061111111111111106, 'kernel': 'rbf'}	rbf
6	5	0.78	0.777772598	{'C': 10.77217345015941, 'gamma': 0.008333333333333333, 'kernel': 'rbf'}	rbf
7	1	0.843137255	0.843718351	{'C': 13.165989772417056, 'gamma': 0.0061111111111111106, 'kernel': 'rbf'}	rbf
7	2	0.921568627	0.921538462	{'C': 17.95362241693235, 'gamma': 0.005, 'kernel': 'rbf'}	rbf
7	3	0.78	0.773504274	{'C': 10.77217345015941, 'gamma': 0.008333333333333333, 'kernel': 'rbf'}	rbf
7	4	0.88	0.88236532	{'C': 32.31652035047823, 'gamma': 0.007222222222222222, 'kernel': 'rbf'}	rbf
7	5	0.86	0.859722222	{'C': 29.922704028220583, 'gamma': 0.011666666666666665, 'kernel': 'rbf'}	rbf
8	1	0.941176471	0.940769231	{'C': 13.165989772417056, 'gamma': 0.011666666666666665, 'kernel': 'rbf'}	rbf
8	2	0.960784314	0.959907407	{'C': 10.77217345015941, 'gamma': 0.011666666666666665, 'kernel': 'rbf'}	rbf
8	3	0.88	0.880468227	{'C': 10.77217345015941, 'gamma': 0.013888888888888888, 'kernel': 'rbf'}	rbf
8	4	0.92	0.92026418	{'C': 10.77217345015941, 'gamma': 0.012777777777777777, 'kernel': 'rbf'}	rbf
8	5	0.86	0.854682274	{'C': 10.77217345015941, 'gamma': 0.009444444444444443, 'kernel': 'rbf'}	rbf
9	1	0.921568627	0.921400411	{'C': 25.135071383705288, 'gamma': 0.007222222222222222, 'kernel': 'rbf'}	rbf
9	2	0.921568627	0.920156325	{'C': 10.77217345015941, 'gamma': 0.005, 'kernel': 'rbf'}	rbf
9	3	0.92	0.918782699	{'C': 10.77217345015941, 'gamma': 0.0061111111111111106, 'kernel': 'rbf'}	rbf
9	4	0.9	0.898478836	{'C': 10.77217345015941, 'gamma': 0.005, 'kernel': 'rbf'}	rbf
9	5	0.88	0.878831169	{'C': 10.77217345015941, 'gamma': 0.013888888888888888, 'kernel': 'rbf'}	rbf
10	1	0.882352941	0.881714767	{'C': 10.77217345015941, 'gamma': 0.0061111111111111106, 'kernel': 'rbf'}	rbf
10	2	0.901960784	0.898683386	{'C': 17.95362241693235, 'gamma': 0.011666666666666665, 'kernel': 'rbf'}	rbf
10	3	0.98	0.979130435	{'C': 15.559806094674704, 'gamma': 0.005, 'kernel': 'rbf'}	rbf
10	4	0.78	0.776246082	{'C': 22.741255061447642, 'gamma': 0.007222222222222222, 'kernel': 'rbf'}	rbf
10	5	0.84	0.831695157	{'C': 10.77217345015941, 'gamma': 0.008333333333333333, 'kernel': 'rbf'}	rbf
11	1	0.882352941	0.880631799	{'C': 10.77217345015941, 'gamma': 0.011666666666666665, 'kernel': 'rbf'}	rbf
11	2	0.941176471	0.942142857	{'C': 15.559806094674704, 'gamma': 0.009444444444444443, 'kernel': 'rbf'}	rbf
11	3	0.82	0.811965812	{'C': 13.165989772417056, 'gamma': 0.012777777777777777, 'kernel': 'rbf'}	rbf
11	4	0.92	0.917508418	{'C': 27.528887705962937, 'gamma': 0.008333333333333333, 'kernel': 'rbf'}	rbf
11	5	0.9	0.898929766	{'C': 13.165989772417056, 'gamma': 0.013888888888888888, 'kernel': 'rbf'}	rbf
12	1	0.980392157	0.980740741	{'C': 20.347438739189997, 'gamma': 0.013888888888888888, 'kernel': 'rbf'}	rbf
12	2	0.921568627	0.921538462	{'C': 10.77217345015941, 'gamma': 0.013888888888888888, 'kernel': 'rbf'}	rbf
12	3	0.98	0.979871176	{'C': 22.741255061447642, 'gamma': 0.013888888888888888, 'kernel': 'rbf'}	rbf
12	4	0.94	0.942121888	{'C': 10.77217345015941, 'gamma': 0.008333333333333333, 'kernel': 'rbf'}	rbf
12	5	0.96	0.959871176	{'C': 10.77217345015941, 'gamma': 0.015, 'kernel': 'rbf'}	rbf
13	1	1	1	{'C': 10.77217345015941, 'gamma': 0.013888888888888888, 'kernel': 'rbf'}	rbf
13	2	0.960784314	0.960611916	{'C': 10.77217345015941, 'gamma': 0.011666666666666665, 'kernel': 'rbf'}	rbf
13	3	0.98	0.979130435	{'C': 10.77217345015941, 'gamma': 0.015, 'kernel': 'rbf'}	rbf
13	4	1	1	{'C': 10.77217345015941, 'gamma': 0.015, 'kernel': 'rbf'}	rbf
13	5	0.92	0.918571429	{'C': 22.741255061447642, 'gamma': 0.007222222222222222, 'kernel': 'rbf'}	rbf
14	1	0.882352941	0.882446249	{'C': 10.77217345015941, 'gamma': 0.013888888888888888, 'kernel': 'rbf'}	rbf
14	2	0.862745098	0.863639601	{'C': 29.922704028220583, 'gamma': 0.0061111111111111106, 'kernel': 'rbf'}	rbf
14	3	0.9	0.900705128	{'C': 10.77217345015941, 'gamma': 0.015, 'kernel': 'rbf'}	rbf
14	4	0.92	0.919351482	{'C': 20.347438739189997, 'gamma': 0.015, 'kernel': 'rbf'}	rbf
14	5	0.82	0.82049987	{'C': 32.31652035047823, 'gamma': 0.007222222222222222, 'kernel': 'rbf'}	rbf
15	1	0.960784314	0.961273292	{'C': 22.741255061447642, 'gamma': 0.013888888888888888, 'kernel': 'rbf'}	rbf
15	2	0.882352941	0.883760684	{'C': 13.165989772417056, 'gamma': 0.007222222222222222, 'kernel': 'rbf'}	rbf
15	3	0.94	0.938901276	{'C': 10.77217345015941, 'gamma': 0.0061111111111111106, 'kernel': 'rbf'}	rbf
15	4	0.92	0.917197802	{'C': 10.77217345015941, 'gamma': 0.011666666666666665, 'kernel': 'rbf'}	rbf
15	5	0.92	0.919534161	{'C': 10.77217345015941, 'gamma': 0.008333333333333333, 'kernel': 'rbf'}	rbf
16	1	0.862745098	0.863076923	{'C': 13.165989772417056, 'gamma': 0.0061111111111111106, 'kernel': 'rbf'}	rbf
16	2	0.882352941	0.881721612	{'C': 17.95362241693235, 'gamma': 0.0061111111111111106, 'kernel': 'rbf'}	rbf
16	3	0.82	0.820450886	{'C': 17.95362241693235, 'gamma': 0.012777777777777777, 'kernel': 'rbf'}	rbf
16	4	0.9	0.902057785	{'C': 10.77217345015941, 'gamma': 0.012777777777777777, 'kernel': 'rbf'}	rbf
16	5	0.84	0.845452274	{'C': 22.741255061447642, 'gamma': 0.005, 'kernel': 'rbf'}	rbf
17	1	0.941176471	0.942435032	{'C': 13.165989772417056, 'gamma': 0.013888888888888888, 'kernel': 'rbf'}	rbf
17	2	0.784313725	0.775457219	{'C': 10.77217345015941, 'gamma': 0.008333333333333333, 'kernel': 'rbf'}	rbf
17	3	0.94	0.938901276	{'C': 17.95362241693235, 'gamma': 0.012777777777777777, 'kernel': 'rbf'}	rbf
17	4	0.92	0.919935897	{'C': 20.347438739189997, 'gamma': 0.011666666666666665, 'kernel': 'rbf'}	rbf
17	5	0.92	0.91897374	{'C': 25.135071383705288, 'gamma': 0.0061111111111111106, 'kernel': 'rbf'}	rbf
18	1	0.882352941	0.878564262	{'C': 15.559806094674704, 'gamma': 0.008333333333333333, 'kernel': 'rbf'}	rbf
18	2	0.862745098	0.862484623	{'C': 10.77217345015941, 'gamma': 0.015, 'kernel': 'rbf'}	rbf
18	3	0.8	0.796963892	{'C': 10.77217345015941, 'gamma': 0.013888888888888888, 'kernel': 'rbf'}	rbf
18	4	0.72	0.715608466	{'C': 25.135071383705288, 'gamma': 0.009444444444444443, 'kernel': 'rbf'}	rbf
18	5	0.82	0.81846775	{'C': 15.559806094674704, 'gamma': 0.008333333333333333, 'kernel': 'rbf'}	rbf
19	1	0.882352941	0.883574879	{'C': 10.77217345015941, 'gamma': 0.012777777777777777, 'kernel': 'rbf'}	rbf
19	2	0.941176471	0.94	{'C': 22.741255061447642, 'gamma': 0.012777777777777777, 'kernel': 'rbf'}	rbf
19	3	0.9	0.898046398	{'C': 10.77217345015941, 'gamma': 0.010555555555555554, 'kernel': 'rbf'}	rbf
19	4	0.96	0.959907407	{'C': 13.165989772417056, 'gamma': 0.015, 'kernel': 'rbf'}	rbf
19	5	0.84	0.844725673	{'C': 10.77217345015941, 'gamma': 0.008333333333333333, 'kernel': 'rbf'}	rbf
20	1	0.882352941	0.883819876	{'C': 25.135071383705288, 'gamma': 0.007222222222222222, 'kernel': 'rbf'}	rbf
20	2	0.862745098	0.862307692	{'C': 10.77217345015941, 'gamma': 0.010555555555555554, 'kernel': 'rbf'}	rbf
20	3	0.86	0.866285607	{'C': 29.922704028220583, 'gamma': 0.009444444444444443, 'kernel': 'rbf'}	rbf
20	4	0.78	0.783390269	{'C': 10.77217345015941, 'gamma': 0.011666666666666665, 'kernel': 'rbf'}	rbf
20	5	0.92	0.921212121	{'C': 13.165989772417056, 'gamma': 0.011666666666666665, 'kernel': 'rbf'}	rbf
21	1	0.882352941	0.881324786	{'C': 22.741255061447642, 'gamma': 0.012777777777777777, 'kernel': 'rbf'}	rbf
21	2	0.960784314	0.960769231	{'C': 10.77217345015941, 'gamma': 0.015, 'kernel': 'rbf'}	rbf
21	3	0.84	0.843808164	{'C': 15.559806094674704, 'gamma': 0.009444444444444443, 'kernel': 'rbf'}	rbf
21	4	0.92	0.921538462	{'C': 10.77217345015941, 'gamma': 0.015, 'kernel': 'rbf'}	rbf
21	5	0.94	0.940439959	{'C': 15.559806094674704, 'gamma': 0.015, 'kernel': 'rbf'}	rbf
22	1	0.901960784	0.901538462	{'C': 15.559806094674704, 'gamma': 0.015, 'kernel': 'rbf'}	rbf
22	2	0.921568627	0.922891119	{'C': 10.77217345015941, 'gamma': 0.007222222222222222, 'kernel': 'rbf'}	rbf
22	3	0.92	0.919433827	{'C': 10.77217345015941, 'gamma': 0.010555555555555554, 'kernel': 'rbf'}	rbf
22	4	0.94	0.938013468	{'C': 32.31652035047823, 'gamma': 0.015, 'kernel': 'rbf'}	rbf
22	5	0.92	0.918831169	{'C': 15.559806094674704, 'gamma': 0.015, 'kernel': 'rbf'}	rbf
23	1	0.784313725	0.790623919	{'C': 17.95362241693235, 'gamma': 0.0061111111111111106, 'kernel': 'rbf'}	rbf
23	2	0.843137255	0.840239068	{'C': 15.559806094674704, 'gamma': 0.015, 'kernel': 'rbf'}	rbf
23	3	0.84	0.837874396	{'C': 22.741255061447642, 'gamma': 0.012777777777777777, 'kernel': 'rbf'}	rbf
23	4	0.82	0.815531136	{'C': 10.77217345015941, 'gamma': 0.010555555555555554, 'kernel': 'rbf'}	rbf
23	5	0.68	0.673913494	{'C': 10.77217345015941, 'gamma': 0.007222222222222222, 'kernel': 'rbf'}	rbf
24	1	0.901960784	0.903076923	{'C': 10.77217345015941, 'gamma': 0.005, 'kernel': 'rbf'}	rbf
24	2	0.882352941	0.881715392	{'C': 32.31652035047823, 'gamma': 0.013888888888888888, 'kernel': 'rbf'}	rbf
24	3	0.9	0.901749482	{'C': 10.77217345015941, 'gamma': 0.005, 'kernel': 'rbf'}	rbf
24	4	0.94	0.939613527	{'C': 15.559806094674704, 'gamma': 0.0061111111111111106, 'kernel': 'rbf'}	rbf
24	5	0.94	0.938782699	{'C': 27.528887705962937, 'gamma': 0.015, 'kernel': 'rbf'}	rbf
